# Supplementary material for: Development of a Novel UPLC-MS/MS Method for the Simultaneous Determination of 16 Mycotoxins in Different Tea Categories
Source: Toxins (Basel). 2022 Feb 24;14(3):169. doi: 10.3390/toxins14030169 (PMC8951691; doi:10.3390/toxins14030169)
Supplement: Supplementary file 1 [file toxins-14-00169-s001.zip]

Archive with 1 entries (1 files):
- toxins-1589311-supplementary.pdf
